# Supplementary material for: FAT/CD36 Participation in Human Skeletal Muscle Lipid Metabolism: A Systematic Review
Source: J Clin Med. 2022 Dec 31;12(1):318. doi: 10.3390/jcm12010318 (PMC9821548; doi:10.3390/jcm12010318)
Supplement: Supplementary file 1 [file jcm-12-00318-s001.zip]

Archive with 1 entries (1 files):
- jcm-2051179-supplementary.xlsx
