# Supplementary material for: FAT/CD36 Participation in Human Skeletal Muscle Lipid Metabolism: A Systematic Review
Source: J Clin Med. 2022 Dec 31;12(1):318. doi: 10.3390/jcm12010318 (PMC9821548; doi:10.3390/jcm12010318)
Supplement: Supplementary file 1 [file jcm-12-00318-s001.zip › jcm-2051179-supplementary.xlsx]

## Sheet: Table 1. Output of the inc manu
Author	Type of Study		Participants					Sex		Nutritional status			Physical activity			Trial			Output
		Intervention	Total	Children	Youth	Adults	Older	Male	Female	Lean	Overweight	Obese	Sedentary	Active	Athlets	Diet	Ejercise	Diet and exercise	CD36
Arkinstall, et al., 2004	Cross-sectional	HFD	7			7		7		7				7		7			Acute LCD increase CD36 and UCP3 gene transcriptions in lean individuals.
Baker et al., 2015	Cross-sectional	HFD	12			12		12		6		6	12			12			Acute HFD increase CD36 levels in obese but not in the lean individuals.
Bergouignan et al., 2012	Cross-sectional	HFD	19			19		9	10	10		9	19			19			Acute HFD increase the expression of CD36, PDK4, and AMPK in both LN and OB individuals.
Cameron-Smith et al., 2003	Crossover	HFD	14			14		14		14					14	14			Acute HFD increase de CD36 and b-HAD gene expression and CD36 gene abundance in lean athlets.
Cheng et al., 2009	Crossover	HGI	8			8		8		8				8				8	HGI vs LGI meal but not acute exercise decreases FAT/CD36 mRNA and protein levels.
Frandsen et al., 2022	Prospective	Exercise	14			7	7	14		14					14		14		Fifteen days of extreme endurance exercise kept CD36 and FABPm unchanged.
Gerling et al., 2014	Prospective	EPA	30			30		30		30				30		30			Twelve weeks of 3.0 g/day of EPA and DHA did no change whole-body fat oxidation, and mitochondrial content of CD36, FABPpm, FATP 1, and FATP 4.
Greene et al., 2012	Crss/sectional and Prospective	Exercise	16			16		9	7			16	16				16		A single exercise session, but not exercise training, increases the CD36, PPAR, PGC-1, and LPL content.
Heilbronn et al., 2007	Cross-sectional	HFD	17			17		5	12		17		17			17			After a single high-fat meal, the individuals with family history of diabetes-2 increase the respiratory quotient and decrease mCD36, mCPT1, and PGC1a gene expression.
Holloway et al., 2006	Cross-sectional	Exercise	15			15		10	5	15				15			15		During 120 min of cycling at ∼60% VO2peak mCD36 protein increased by 63% and was correlated with mitochondrial palmitate oxidation rates and fat oxidation
Holloway et al., 2007	Cross-sectional	Lean/Obese	18			18			18	9		9	18				18		mCD36 did not differ in lean and obese individuals but was correlated with mitochondrial fatty acid oxidation (r=0.67).
Jordy et al., 2014	Cross-sectional	HFD	18			18		18		18				18		18			Three days of a high-fat diet (77% from fat) decreased insulin sensitivity but was not associated with a relocation of CD36 or FABPpm protein to the sarcolemma. CD36 and FABPpm mRNA, but not the proteins, were upregulated by increased fatty acid availability
Kiens et al., 2014	Cross-sectional	Exercise	46			46		22	24	46			14	17	15		46		A single 90-min exercise bout increased CD36 mRNA (25%) and FABPpm mRNA (15%) levels in all groups. CD36 protein level was 49% higher in women than in men, irrespective of training status. CD36 mRNA was only higher in untrained women.
Maunder et al., 2022	Cross-sectional	NA	17			17		17		17					17		17		CD36 abundance in skeletal muscle correlated with peak fat oxidation (R=0.68) and Citrate Synthase activity (R=0.84)
Perry et al., 2008	Prospective	Exercise	8			8		5	3	8				8			8		6 wk of HIIT (3 d/wk) increases fat oxidation (60%) and CD36, B-HAD, FABPpm (14-30%) protein content.
Schenk & Horowitz, 2006	Prospective	Diet and exercise	15			15			15			15	15					15	CD36 and CPT1 proteins coimmunoprecipitate in skeletal muscle. Weight loss program (diet+exercise) increased the coimmunoprecipitate of these proteins (25%) and total fat oxidation (R2=0.857)
Talanian et al., 2007	Prospective	Exercise	8			8			8					8			8		Thirteen days of HIIT (ten 4-min cycling bouts at 90% VO2 peak separated by 2 min of rest) increased whole body fat oxidation and skeletal muscle membrane fatty acid-binding proteins, whereas CD36 content was unaffected
Talanian et al., 2010	Prospective	Exercise	10			10			10					10			10		HIIT (3 d/wk for 6 wk) increased the mitochondrial (51%) and whole skeletal muscle amount (10%) of CD36 without alterations in sarcolemmal content.
Tunstall et al., 2002	Cross-sectional	Exercise	7			7		3	4	7			7				7		Nine consecutive days of aerobic training (63% of VO2peak) increased total lipid oxidation and expression of FAT/CD36 and CPT I mRNA during 1-h cycling bout
Warren et al., 2020	Prospective	Exercise	14			14			14		14		14				14		8-16 weeks of AET increase mCD36 content and mitochondrial respiratory capacity proportionally.
Total			313	0	0	306	7	183	130	209	31	55	132	121	60	117	173	23

## Sheet: Table 2. STROBE method
Author	Reference	Title and abstract	Introduction	Methods	Results	Discusion	other	Total	Observational studies
Items		1	2	9	5	4	1	22	Particiántes, posibles sesgos y tamaño muestral
Arkinstall, et al., 2004		1	2	6	5	4	1	19
Baker et al., 2015		1	2	6	5	4	1	19	Acorde a los criterios de STROBe para calificar la fortaleza y debilidad de los estudios todos ellos obtubieron una puntuación de 19/22. mLa debilidad consistió en la falta de informaci{on sobre los criterios para elegir a los participantes, no mencionan las medidas tomadas para evitar o disminuir posibles sesgos, y no explican cómo se determinó el tamaño de la muestra.
Bergouignan et al., 2012		1	2	6	5	4	1	19
Cameron-Smith et al., 2003		1	2	6	5	4	1	19
Cheng et al., 2009		1	2	6	5	4	1	19
Frandsen et al., 2022		1	2	6	5	4	1	19
Gerling et al., 2014		1	2	6	5	4	1	19
Greene et al., 2012		1	2	6	5	4	1	19
Heilbronn et al., 2007		1	2	6	5	4	1	19
Holloway et al., 2006		1	2	6	5	4	1	19
Holloway et al., 2007		1	2	6	5	4	1	19
Jordy et al., 2014		1	2	6	5	4	1	19
Kiens et al., 2014		1	2	6	5	4	1	19
Maunder et al., 2022		1	2	6	5	4	1	19
Perry et al., 2008		1	2	6	5	4	1	19
Schenk & Horowitz, 2006		1	2	6	5	4	1	19
Talanian et al., 2007		1	2	6	5	4	1	19
Talanian et al., 2010		1	2	6	5	4	1	19
Tunstall et al., 2002		1	2	6	5	4	1	19
Warren et al., 2020		1	2	6	5	4	1	19
